# Supplementary material for: Robust clothing-independent gait recognition using hybrid part-based gait features
Source: PeerJ Comput Sci. 2022 May 31;8:e996. doi: 10.7717/peerj-cs.996 (PMC9202625; doi:10.7717/peerj-cs.996)
Supplement: Supplemental Information 1 [file peerj-cs-08-996-s001.zip]

Archive with 91 entries (68 files):
- Code_Gait/
- Code_Gait/GaitLGNet_CASIAB_1/
- Code_Gait/GaitLGNet_CASIAB_1/config.py
- Code_Gait/GaitLGNet_CASIAB_1/initialization.py
- Code_Gait/GaitLGNet_CASIAB_1/list/
- Code_Gait/GaitLGNet_CASIAB_1/list/label_CASIA-B_False.npy
- Code_Gait/GaitLGNet_CASIAB_1/model/
- Code_Gait/GaitLGNet_CASIAB_1/model/RECORD
- Code_Gait/GaitLGNet_CASIAB_1/network/
- Code_Gait/GaitLGNet_CASIAB_1/network/model.py
- Code_Gait/GaitLGNet_CASIAB_1/network/net_FSNet.py
- Code_Gait/GaitLGNet_CASIAB_1/network/net_GaitCOMPNet.py
- Code_Gait/GaitLGNet_CASIAB_1/network/net_MSNet.py
- Code_Gait/GaitLGNet_CASIAB_1/network/net_TPNet.py
- Code_Gait/GaitLGNet_CASIAB_1/network/tripletloss.py
- Code_Gait/GaitLGNet_CASIAB_1/network/tripletsampler.py
- Code_Gait/GaitLGNet_CASIAB_1/process.py
- Code_Gait/GaitLGNet_CASIAB_1/utils/
- Code_Gait/GaitLGNet_CASIAB_1/utils/data_loader.py
- Code_Gait/GaitLGNet_CASIAB_1/utils/data_set.py
- Code_Gait/GaitLGNet_CASIAB_2/
- Code_Gait/GaitLGNet_CASIAB_2/config.py
- Code_Gait/GaitLGNet_CASIAB_2/initialization.py
- Code_Gait/GaitLGNet_CASIAB_2/list/
- Code_Gait/GaitLGNet_CASIAB_2/list/label_CASIA-B_33_False_['054', '036'].npy
- Code_Gait/GaitLGNet_CASIAB_2/list/label_CASIA-B_33_False_['054', '072'].npy
- Code_Gait/GaitLGNet_CASIAB_2/list/label_CASIA-B_33_False_['090', '072'].npy
- Code_Gait/GaitLGNet_CASIAB_2/list/label_CASIA-B_33_False_['090', '108'].npy
- Code_Gait/GaitLGNet_CASIAB_2/list/label_CASIA-B_33_False_['126', '108'].npy
- Code_Gait/GaitLGNet_CASIAB_2/list/label_CASIA-B_33_False_['126', '144'].npy
- Code_Gait/GaitLGNet_CASIAB_2/model/
- Code_Gait/GaitLGNet_CASIAB_2/model/RECORD
- Code_Gait/GaitLGNet_CASIAB_2/network/
- Code_Gait/GaitLGNet_CASIAB_2/network/model.py
- Code_Gait/GaitLGNet_CASIAB_2/network/net_FSNet.py
- Code_Gait/GaitLGNet_CASIAB_2/network/net_GaitCOMPNet.py
- Code_Gait/GaitLGNet_CASIAB_2/network/net_MSNet.py
- Code_Gait/GaitLGNet_CASIAB_2/network/net_TPNet.py
- Code_Gait/GaitLGNet_CASIAB_2/network/tripletloss.py
- Code_Gait/GaitLGNet_CASIAB_2/network/tripletsampler.py
- Code_Gait/GaitLGNet_CASIAB_2/process.py
- Code_Gait/GaitLGNet_CASIAB_2/utils/
- Code_Gait/GaitLGNet_CASIAB_2/utils/data_loader.py
- Code_Gait/GaitLGNet_CASIAB_2/utils/data_set.py
- Code_Gait/GaitLGNet_CASIAB_3/
- Code_Gait/GaitLGNet_CASIAB_3/config.py
- Code_Gait/GaitLGNet_CASIAB_3/initialization.py
- Code_Gait/GaitLGNet_CASIAB_3/list/
- Code_Gait/GaitLGNet_CASIAB_3/list/label_CASIA-B_False_73.npy
- Code_Gait/GaitLGNet_CASIAB_3/models/
- Code_Gait/GaitLGNet_CASIAB_3/models/RECORD
- Code_Gait/GaitLGNet_CASIAB_3/network/
- Code_Gait/GaitLGNet_CASIAB_3/network/model.py
- Code_Gait/GaitLGNet_CASIAB_3/network/net_FSNet.py
- Code_Gait/GaitLGNet_CASIAB_3/network/net_GaitCOMPNet.py
- Code_Gait/GaitLGNet_CASIAB_3/network/net_MSNet.py
- Code_Gait/GaitLGNet_CASIAB_3/network/net_TPNet.py
- Code_Gait/GaitLGNet_CASIAB_3/network/tripletloss.py
- Code_Gait/GaitLGNet_CASIAB_3/network/tripletsampler.py
- Code_Gait/GaitLGNet_CASIAB_3/process.py
- Code_Gait/GaitLGNet_CASIAB_3/test.py
- Code_Gait/GaitLGNet_CASIAB_3/utils/
- Code_Gait/GaitLGNet_CASIAB_3/utils/data_loader.py
- Code_Gait/GaitLGNet_CASIAB_3/utils/data_set.py
- Code_Gait/GaitLGNet_Osaka/
- Code_Gait/GaitLGNet_Osaka/config.py
- Code_Gait/GaitLGNet_Osaka/datasets/
- Code_Gait/GaitLGNet_Osaka/datasets/clothes_gallery_list.txt
- Code_Gait/GaitLGNet_Osaka/datasets/clothes_probe_list.txt
- Code_Gait/GaitLGNet_Osaka/datasets/clothes_training_list.txt
- Code_Gait/GaitLGNet_Osaka/datasets/InstructionforTreadmillDatasetB.txt
- Code_Gait/GaitLGNet_Osaka/initialization.py
- Code_Gait/GaitLGNet_Osaka/list/
- Code_Gait/GaitLGNet_Osaka/list/label_Treadmill-B.npy
- Code_Gait/GaitLGNet_Osaka/model/
- Code_Gait/GaitLGNet_Osaka/model/RECORD
- Code_Gait/GaitLGNet_Osaka/network/
- Code_Gait/GaitLGNet_Osaka/network/model.py
- Code_Gait/GaitLGNet_Osaka/network/net_FSNet.py
- Code_Gait/GaitLGNet_Osaka/network/net_GaitCOMPNet.py
- Code_Gait/GaitLGNet_Osaka/network/net_MSNet.py
- Code_Gait/GaitLGNet_Osaka/network/net_TPNet.py
- Code_Gait/GaitLGNet_Osaka/network/tripletloss.py
- Code_Gait/GaitLGNet_Osaka/network/tripletsampler.py
- Code_Gait/GaitLGNet_Osaka/process.py
- Code_Gait/GaitLGNet_Osaka/ref/
- Code_Gait/GaitLGNet_Osaka/ref/division.py
- Code_Gait/GaitLGNet_Osaka/ref/resize_silho.py
- Code_Gait/GaitLGNet_Osaka/utils/
- Code_Gait/GaitLGNet_Osaka/utils/data_loader.py
- Code_Gait/GaitLGNet_Osaka/utils/data_set.py
