# Supplementary material for: Robust clothing-independent gait recognition using hybrid part-based gait features
Source: PeerJ Comput Sci. 2022 May 31;8:e996. doi: 10.7717/peerj-cs.996 (PMC9202625; doi:10.7717/peerj-cs.996)
Supplement: Supplemental Information 1 [file peerj-cs-08-996-s001.zip › Code_Gait/GaitLGNet_CASIAB_1/model/RECORD]

model_name: GaitLGNet	view: 036	batch_size: (8, 8)	frame_num: (30, 30)	Rank-1: NM: 100.000	CL: 100.000
model_name: GaitLGNet	view: 054	batch_size: (8, 8)	frame_num: (30, 30)	Rank-1: NM: 100.000	CL: 100.000
model_name: GaitLGNet	view: 072	batch_size: (8, 8)	frame_num: (30, 30)	Rank-1: NM: 100.000	CL: 100.000
model_name: GaitLGNet	view: 090	batch_size: (8, 8)	frame_num: (30, 30)	Rank-1: NM: 100.000	CL: 100.000
model_name: GaitLGNet	view: 108	batch_size: (8, 8)	frame_num: (30, 30)	Rank-1: NM: 100.000	CL: 100.000
model_name: GaitLGNet	view: 126	batch_size: (8, 8)	frame_num: (30, 30)	Rank-1: NM: 100.000	CL: 100.000
model_name: GaitLGNet	view: 144	batch_size: (8, 8)	frame_num: (30, 30)	Rank-1: NM: 100.000	CL: 100.000
