# Supplementary material for: Robust clothing-independent gait recognition using hybrid part-based gait features
Source: PeerJ Comput Sci. 2022 May 31;8:e996. doi: 10.7717/peerj-cs.996 (PMC9202625; doi:10.7717/peerj-cs.996)
Supplement: Supplemental Information 1 [file peerj-cs-08-996-s001.zip › Code_Gait/GaitLGNet_CASIAB_2/model/RECORD]

model_name: GaitLGNet	view: ['054', '036']	batch_size: (8, 8)	frame_num: (30, 30) Rank-1 : BG: 93.260	CL: 97.210
model_name: GaitLGNet	view: ['054', '072']	batch_size: (8, 8)	frame_num: (30, 30) Rank-1 : BG: 95.510	CL: 97.210
model_name: GaitLGNet	view: ['090', '072']	batch_size: (8, 8)	frame_num: (30, 30) Rank-1 : BG: 95.560	CL: 97.220
model_name: GaitLGNet	view: ['090', '108']	batch_size: (8, 8)	frame_num: (30, 30) Rank-1 : BG: 96.110	CL: 97.780
model_name: GaitLGNet	view: ['126', '108']	batch_size: (8, 8)	frame_num: (30, 30) Rank-1 : BG: 92.740	CL: 94.970
model_name: GaitLGNet	view: ['126', '144']	batch_size: (8, 8)	frame_num: (30, 30) Rank-1 : BG: 90.500	CL: 94.970
