# Supplementary material for: Robust clothing-independent gait recognition using hybrid part-based gait features
Source: PeerJ Comput Sci. 2022 May 31;8:e996. doi: 10.7717/peerj-cs.996 (PMC9202625; doi:10.7717/peerj-cs.996)
Supplement: Supplemental Information 1 [file peerj-cs-08-996-s001.zip › Code_Gait/GaitLGNet_CASIAB_3/models/RECORD]

model_name: GaitLGNet	 batch_size: (8, 8)	 frame_num: (30, 30)
Rank-1 (Include identical-view cases): NM: 88.256	 BG: 81.341	 CL: 80.058
Rank-1 (Exclude identical-view cases): NM: 87.091	 BG: 79.885	 CL: 78.527
Rank-1 of each angle (Exclude identical-view cases):
      NM: [78.00 91.00 94.30 92.00 86.00 83.50 87.20 92.70 92.30 89.40 71.60]
      BG: [70.90 82.90 87.90 82.83 80.40 75.80 80.50 84.70 87.70 80.30 64.80]
      CL: [68.30 83.30 86.30 83.80 77.80 76.10 81.80 86.00 83.10 78.00 59.30]

model_name: GaitLGNet	 batch_size: (8, 8)	 frame_num: (5, 5)
Rank-1 (Include identical-view cases): NM: 87.298	 BG: 78.293	 CL: 75.347
Rank-1 (Exclude identical-view cases): NM: 86.036	 BG: 76.778	 CL: 73.436

model_name: GaitLGNet	 batch_size: (8, 8)	 frame_num: (10, 10)
Rank-1 (Include identical-view cases): NM: 85.884	 BG: 77.705	 CL: 75.628
Rank-1 (Exclude identical-view cases): NM: 84.491	 BG: 76.086	 CL: 73.782

model_name: GaitLGNet	 batch_size: (8, 8)	 frame_num: (15, 15)
Rank-1 (Include identical-view cases): NM: 88.926	 BG: 81.100	 CL: 78.562
Rank-1 (Exclude identical-view cases): NM: 87.827	 BG: 79.739	 CL: 76.964

model_name: GaitLGNet	 batch_size: (8, 8)	 frame_num: (20, 20)
Rank-1 (Include identical-view cases): NM: 88.595	 BG: 81.373	 CL: 78.917
Rank-1 (Include identical-view cases): NM: NM: 87.464	 BG: 80.011	 CL: 77.336

model_name: GaitLGNet	 batch_size: (8, 8)	 frame_num: (25, 25)
Rank-1 (Include identical-view cases): NM: 88.554	 BG: 81.439	 CL: 79.727
Rank-1 (Exclude identical-view cases): NM: 87.418	 BG: 80.130	 CL: 78.155

model_name: GaitLGNet	 batch_size: (8, 8)	 frame_num: (30, 30)
Rank-1 (Include identical-view cases): NM: 88.256	 BG: 81.341	 CL: 80.058
Rank-1 (Exclude identical-view cases): NM: 87.091	 BG: 79.885	 CL: 78.527

model_name: GaitLGNet	 batch_size: (8, 8)	 frame_num: (35, 35)
Rank-1 (Include identical-view cases): NM: 88.008	 BG: 80.596	 CL: 79.496
Rank-1 (Exclude identical-view cases): NM: 86.818	 BG: 79.183	 CL: 77.936

model_name: GaitLGNet	 batch_size: (8, 8)	 frame_num: (15, 30)
Rank-1 (Include identical-view cases): NM: 87.876	 BG: 80.861	 CL: 78.917
Rank-1 (Exclude identical-view cases): NM: 86.664	 BG: 79.439	 CL: 77.355

model_name: GaitLGNet	 batch_size: (8, 8)	 frame_num: (30, 15)
Rank-1 (Include identical-view cases): NM: 88.455	 BG: 81.100	 CL: 79.240
Rank-1 (Exclude identical-view cases): NM: 87.309	 BG: 79.784	 CL: 77.700

model_name: GaitLGNet	 batch_size: (8, 8)	 frame_num: (60, 30)
Rank-1 (Include identical-view cases): NM: 87.554	 BG: 80.869	 CL: 78.909
Rank-1 (Exclude identical-view cases): NM: 86.318	 BG: 79.448	 CL: 77.364
