# Supplementary material for: Robust clothing-independent gait recognition using hybrid part-based gait features
Source: PeerJ Comput Sci. 2022 May 31;8:e996. doi: 10.7717/peerj-cs.996 (PMC9202625; doi:10.7717/peerj-cs.996)
Supplement: Supplemental Information 1 [file peerj-cs-08-996-s001.zip › Code_Gait/GaitLGNet_CASIAB_3/test.py]

import argparse
import os
import shutil
import itertools
import numpy as np
import xarray as xr
from datetime import datetime

import torch
import torch.nn.functional as F

from config import conf as config
from initialization import initialization

num_rank = 5

# Exclude identical-speed cases
def de_diag(acc, each_speed=False):
    result = np.sum(acc - np.diag(np.diag(acc)), 1) / 10.0
    if not each_speed: result = np.mean(result)
    return result

# Compute euclidean distance
def cuda_dist(x, y):
    x = torch.from_numpy(x).cuda()
    y = torch.from_numpy(y).cuda()
    dist = torch.sum(x ** 2, 1).unsqueeze(1) + torch.sum(y ** 2, 1).unsqueeze(1).transpose(0, 1) - 2 * torch.matmul(x, y.transpose(0, 1))
    dist = torch.sqrt(F.relu(dist))
    return dist
    
def evaluation(data, config):
    dataset = config['dataset_name'].split('-')[0]
    probe_seq_dict = {'CASIA': [['nm-05', 'nm-06'], ['bg-01', 'bg-02'], ['cl-01', 'cl-02']], 'OUMVLP': [['00']]}
    gallery_seq_dict = {'CASIA': [['nm-01', 'nm-02', 'nm-03', 'nm-04']], 'OUMVLP': [['01']]}

    feature, list_view, list_type, list_label = data
    label = np.array(list_label)
    view_list = sorted(list(set(list_view)))
    view_num, sample_num = len(view_list), len(feature)
    acc = np.zeros([len(probe_seq_dict[dataset]), view_num, view_num, num_rank])
    for p, probe_seq in enumerate(probe_seq_dict[dataset]):
        for gallery_seq in gallery_seq_dict[dataset]:
            for v1, probe_view in enumerate(view_list):
                for v2, gallery_view in enumerate(view_list):
                    gseq_mask = np.isin(list_type, gallery_seq) & np.isin(list_view, [gallery_view])
                    gallery_x, gallery_y = feature[gseq_mask, :], label[gseq_mask]
                    pseq_mask = np.isin(list_type, probe_seq) & np.isin(list_view, [probe_view])
                    probe_x, probe_y = feature[pseq_mask, :], label[pseq_mask]
                    dist = cuda_dist(probe_x, gallery_x)
                    idx = dist.sort(1)[1].cpu().numpy()
                    acc[p, v1, v2, :] = np.round(np.sum(np.cumsum(np.reshape(probe_y, [-1, 1]) == gallery_y[idx[:, 0:num_rank]], 1) > 0, 0) * 100 / dist.shape[0], 2)
    return acc

# Test
is_train = False
parser = argparse.ArgumentParser(description='Test')
parser.add_argument('--batch_size', default='1', type=int, help='batch_size: batch size for parallel test. Default: 1')
parser.add_argument('--cache', default=False, type=bool, help='cache: if set as TRUE all the test data will be loaded at once before the transforming start. Default: FALSE')
opt = parser.parse_args()
model = initialization(config, cache=opt.cache, is_train=is_train)

best_iter = 48000
print(' ==> Recoding')
print(' ==> Loading the model of best iteration %d...' % best_iter)
time = datetime.now()
model.load(best_iter)
data = model.transform(opt.batch_size)
acc = evaluation(data, config['data'])
print(' ==> Evaluation complete. Cost:', datetime.now() - time)
np.set_printoptions(precision=2, floatmode='fixed')
print('***** Rank-1 (Include identical-view cases) *****')
print('      NM: %.3f\t BG: %.3f\t CL: %.3f' % (np.mean(acc[0, :, :, 0]), np.mean(acc[1, :, :, 0]), np.mean(acc[2, :, :, 0])))
print('***** Rank-1 (Exclude identical-view cases) *****')
print('      NM: %.3f\t BG: %.3f\t CL: %.3f' % (de_diag(acc[0, :, :, 0]), de_diag(acc[1, :, :, 0]), de_diag(acc[2, :, :, 0])))
print('***** Rank-1 of each angle (Exclude identical-view cases) *****')
print('      NM:', de_diag(acc[0, :, :, 0], True))
print('      BG:', de_diag(acc[1, :, :, 0], True))
print('      CL:', de_diag(acc[2, :, :, 0], True))
with open('RECORD', 'a') as fout:
    fout.write('model_name: {}\t batch_size: {}\t frame_num: {}\n'.format(config['model']['model_name'], config['model']['batch_size'], config['model']['frame_num']))
    fout.write('Rank-1 (Include identical-view cases): NM: %.3f\t BG: %.3f\t CL: %.3f\n' % (np.mean(acc[0, :, :, 0]), np.mean(acc[1, :, :, 0]), np.mean(acc[2, :, :, 0])))
    fout.write('Rank-1 (Exclude identical-view cases): NM: %.3f\t BG: %.3f\t CL: %.3f\n' % (de_diag(acc[0, :, :, 0]), de_diag(acc[1, :, :, 0]), de_diag(acc[2, :, :, 0])))
    fout.write('Rank-1 (Under CL walking condition):\n')      
print(' ==> Recoding FINISH\n\n')
