# Supplementary material for: Robust clothing-independent gait recognition using hybrid part-based gait features
Source: PeerJ Comput Sci. 2022 May 31;8:e996. doi: 10.7717/peerj-cs.996 (PMC9202625; doi:10.7717/peerj-cs.996)
Supplement: Supplemental Information 1 [file peerj-cs-08-996-s001.zip › Code_Gait/GaitLGNet_CASIAB_3/utils/data_loader.py]

import os
import numpy as np

from .data_set import DataSet

def load_data(cache, is_train, dataset_name, dataset_path, resolution, pid_shuffle, pid_num):
    if dataset_name == 'CASIA-B':
        seqs_dir = list()
        seqs_view, seqs_type, seqs_label = list(), list(), list()
        pid_fname = 'list/label_{}_{}_{}.npy'.format(dataset_name, pid_shuffle, pid_num)
        if not os.path.exists(pid_fname):
            # In CASIA-B, we ignore #5 in training (dirty data).
            pid_list = [_label for _label in sorted(list(os.listdir(dataset_path))) if _label != '005']
            if pid_shuffle: np.random.shuffle(pid_list)
            pid_list = [pid_list[0:pid_num], pid_list[pid_num:]]
            np.save(pid_fname, pid_list)
        pid_list = np.load(pid_fname, allow_pickle=True)
        list_ids = pid_list[0] if is_train else pid_list[1]
        for _label in list_ids:
            path_label = os.path.join(dataset_path, _label)
            for _type in sorted(list(os.listdir(path_label))):
                path_type = os.path.join(path_label, _type)
                for _view in sorted(list(os.listdir(path_type))):
                    _seqs_dir = os.path.join(path_type, _view)
                    seqs = os.listdir(_seqs_dir)
                    if len(seqs) > 0:
                        seqs_dir.append([_seqs_dir])
                        seqs_label.append(_label)
                        seqs_type.append(_type)
                        seqs_view.append(_view)
        data_source = DataSet(seqs_dir, seqs_label, seqs_type, seqs_view, cache, resolution)
    return data_source
