# Supplementary material for: Robust clothing-independent gait recognition using hybrid part-based gait features
Source: PeerJ Comput Sci. 2022 May 31;8:e996. doi: 10.7717/peerj-cs.996 (PMC9202625; doi:10.7717/peerj-cs.996)
Supplement: Supplemental Information 1 [file peerj-cs-08-996-s001.zip › Code_Gait/GaitLGNet_Osaka/datasets/clothes_gallery_list.txt]

00094M400090
00095M400090
00096M400090
00097M400090
00098M400090
00099M400090
00100M400090
00101M400090
00103M400090
00106M400090
00111M400090
00112M400090
00116M400090
00123M400090
00153M400090
00156M400090
00157M400090
00158M400090
00160M400090
00161M400090
00162M400090
00163M400090
00164M400090
00165M400090
00166M400090
00167M400090
00172M400090
00173M400090
00174M400090
00175M400090
00178M400090
00196M400090
00202M400090
00226M400090
00229M400090
00230M400090
00233M400090
00234M400090
00235M400090
00240M400090
00241M400090
00242M400090
00243M400090
00244M400090
00254M400090
00306M400090
00307M400090
00308M400090
