# Supplementary material for: Robust clothing-independent gait recognition using hybrid part-based gait features
Source: PeerJ Comput Sci. 2022 May 31;8:e996. doi: 10.7717/peerj-cs.996 (PMC9202625; doi:10.7717/peerj-cs.996)
Supplement: Supplemental Information 1 [file peerj-cs-08-996-s001.zip › Code_Gait/GaitLGNet_Osaka/datasets/clothes_probe_list.txt]

00094M400020
00094M400030
00094M400040
00094M400050
00094M400060
00094M400070
00094M400080
00094M4000A0
00094M4000B0
00094M4000C0
00094M4000D0
00094M4000E0
00094M4000F0
00094M4000G0
00094M4000H0
00094M4000I0
00094M4000J0
00094M4000K0
00094M4000L0
00094M4000M0
00094M4000N0
00094M4000P0
00094M4000R0
00095M400020
00095M400030
00095M400040
00095M400050
00095M400060
00095M400070
00095M400080
00095M4000A0
00095M4000B0
00095M4000C0
00095M4000D0
00095M4000E0
00095M4000F0
00095M4000G0
00095M4000H0
00095M4000I0
00095M4000J0
00095M4000K0
00095M4000L0
00095M4000M0
00095M4000N0
00095M4000P0
00095M4000R0
00096M400020
00096M400030
00096M400040
00096M400050
00096M400060
00096M400070
00096M400080
00096M4000A0
00096M4000B0
00096M4000C0
00096M4000D0
00096M4000E0
00096M4000F0
00096M4000G0
00096M4000H0
00096M4000I0
00096M4000J0
00096M4000K0
00096M4000L0
00096M4000M0
00096M4000N0
00096M4000P0
00096M4000R0
00097M400020
00097M400030
00097M400040
00097M400050
00097M400060
00097M400070
00097M400080
00097M4000A0
00097M4000B0
00097M4000C0
00097M4000D0
00097M4000E0
00097M4000F0
00097M4000G0
00097M4000H0
00097M4000I0
00097M4000J0
00097M4000K0
00097M4000L0
00097M4000M0
00097M4000N0
00097M4000P0
00097M4000R0
00098M400020
00098M400030
00098M400040
00098M400050
00098M400060
00098M400070
00098M400080
00098M4000A0
00098M4000B0
00098M4000C0
00098M4000D0
00098M4000E0
00098M4000F0
00098M4000G0
00098M4000H0
00098M4000I0
00098M4000J0
00098M4000K0
00098M4000L0
00098M4000M0
00098M4000N0
00098M4000P0
00098M4000R0
00099M400020
00099M400030
00099M400040
00099M400050
00099M400060
00099M400070
00099M400080
00099M4000A0
00099M4000B0
00099M4000C0
00099M4000D0
00099M4000E0
00099M4000F0
00099M4000G0
00099M4000H0
00099M4000I0
00099M4000J0
00099M4000K0
00099M4000L0
00099M4000M0
00099M4000N0
00099M4000P0
00099M4000R0
00100M400020
00100M400030
00100M400040
00100M400050
00100M400060
00100M400070
00100M400080
00100M4000A0
00100M4000B0
00100M4000C0
00100M4000D0
00100M4000E0
00100M4000F0
00100M4000G0
00100M4000H0
00100M4000I0
00100M4000J0
00100M4000K0
00100M4000L0
00100M4000M0
00100M4000N0
00100M4000P0
00100M4000R0
00101M000000
00101M400020
00101M400030
00101M400040
00101M400050
00101M400060
00101M400070
00101M400080
00101M4000A0
00101M4000B0
00101M4000C0
00101M4000D0
00101M4000E0
00101M4000F0
00101M4000G0
00101M4000H0
00101M4000I0
00101M4000J0
00101M4000K0
00101M4000L0
00101M4000M0
00101M4000N0
00101M4000P0
00101M4000R0
00103M000000
00103M400020
00103M400030
00103M400040
00103M400050
00103M400060
00103M400070
00103M400080
00103M4000A0
00103M4000B0
00103M4000C0
00103M4000D0
00103M4000E0
00103M4000F0
00103M4000G0
00103M4000H0
00103M4000I0
00103M4000J0
00103M4000K0
00103M4000L0
00103M4000M0
00103M4000N0
00103M4000P0
00103M4000R0
00106M000000
00106M400020
00106M400030
00106M400040
00106M400050
00106M400060
00106M400070
00106M400080
00106M4000A0
00106M4000B0
00106M4000C0
00106M4000D0
00106M4000E0
00106M4000F0
00106M4000G0
00106M4000H0
00106M4000I0
00106M4000J0
00106M4000K0
00106M4000L0
00106M4000M0
00106M4000N0
00106M4000P0
00106M4000R0
00111M000000
00111M400020
00111M400030
00111M400040
00111M400050
00111M400060
00111M400070
00111M400080
00111M4000A0
00111M4000B0
00111M4000C0
00111M4000D0
00111M4000E0
00111M4000F0
00111M4000G0
00111M4000H0
00111M4000I0
00111M4000J0
00111M4000K0
00111M4000L0
00111M4000M0
00111M4000N0
00111M4000P0
00111M4000R0
00112M000000
00112M400020
00112M400030
00112M400040
00112M400050
00112M400060
00112M400070
00112M400080
00112M4000A0
00112M4000B0
00112M4000C0
00112M4000D0
00112M4000E0
00112M4000F0
00112M4000G0
00112M4000H0
00112M4000I0
00112M4000J0
00112M4000K0
00112M4000L0
00112M4000M0
00112M4000N0
00112M4000P0
00112M4000R0
00116M400020
00116M400030
00116M400040
00116M400050
00116M400060
00116M400070
00116M400080
00116M4000A0
00116M4000B0
00116M4000C0
00116M4000D0
00116M4000E0
00116M4000F0
00116M4000G0
00116M4000H0
00116M4000I0
00116M4000J0
00116M4000K0
00116M4000L0
00116M4000M0
00116M4000N0
00116M4000P0
00116M4000R0
00116M4000S0
00116M4000T0
00116M4000U0
00116M4000V0
00123M400020
00123M400030
00123M400040
00123M400050
00123M400060
00123M400070
00123M400080
00123M4000A0
00123M4000B0
00123M4000C0
00123M4000D0
00123M4000E0
00123M4000F0
00123M4000G0
00123M4000H0
00123M4000I0
00123M4000J0
00123M4000K0
00123M4000L0
00123M4000M0
00123M4000N0
00123M4000P0
00123M4000R0
00123M4000S0
00123M4000T0
00123M4000U0
00123M4000V0
00153M400000
00153M400050
00153M4000A0
00153M4000B0
00153M4000C0
00153M4000P0
00153M4000R0
00153M4000U0
00153M4000V0
00153M4000X0
00153M4000Y0
00153M4000Z0
00156M400000
00156M400050
00156M400060
00156M4000A0
00156M4000B0
00156M4000C0
00156M4000P0
00156M4000R0
00156M4000X0
00156M4000Y0
00156M4000Z0
00157M400050
00157M400060
00157M4000A0
00157M4000B0
00157M4000C0
00157M4000P0
00157M4000R0
00157M4000T0
00157M4000U0
00157M4000V0
00157M4000X0
00157M4000Y0
00157M4000Z0
00158M400000
00158M400050
00158M400060
00158M4000A0
00158M4000B0
00158M4000C0
00158M4000J0
00158M4000K0
00158M4000L0
00158M4000M0
00158M4000P0
00158M4000R0
00158M4000X0
00160M400000
00160M400050
00160M400060
00160M4000A0
00160M4000B0
00160M4000C0
00160M4000P0
00160M4000R0
00160M4000T0
00160M4000U0
00160M4000V0
00160M4000X0
00160M4000Y0
00160M4000Z0
00161M400000
00161M400050
00161M400060
00161M4000A0
00161M4000B0
00161M4000C0
00161M4000P0
00161M4000R0
00161M4000T0
00161M4000U0
00161M4000V0
00161M4000X0
00161M4000Y0
00161M4000Z0
00162M400000
00162M400050
00162M400060
00162M4000A0
00162M4000B0
00162M4000C0
00162M4000P0
00162M4000R0
00162M4000T0
00162M4000U0
00162M4000V0
00162M4000X0
00162M4000Y0
00162M4000Z0
00163M400000
00163M400050
00163M400060
00163M4000A0
00163M4000B0
00163M4000C0
00163M4000P0
00163M4000R0
00163M4000T0
00163M4000U0
00163M4000V0
00163M4000X0
00163M4000Y0
00163M4000Z0
00164M400000
00164M400050
00164M400060
00164M4000A0
00164M4000B0
00164M4000C0
00164M4000P0
00164M4000R0
00164M4000T0
00164M4000U0
00164M4000V0
00164M4000X0
00164M4000Y0
00164M4000Z0
00165M400000
00165M400050
00165M400060
00165M4000A0
00165M4000B0
00165M4000C0
00165M4000P0
00165M4000R0
00165M4000T0
00165M4000U0
00165M4000V0
00165M4000X0
00165M4000Y0
00165M4000Z0
00166M400000
00166M400050
00166M400060
00166M4000A0
00166M4000B0
00166M4000C0
00166M4000P0
00166M4000R0
00166M4000T0
00166M4000U0
00166M4000V0
00166M4000X0
00166M4000Y0
00166M4000Z0
00167M400000
00167M400050
00167M400060
00167M4000A0
00167M4000B0
00167M4000C0
00167M4000P0
00167M4000R0
00167M4000T0
00167M4000U0
00167M4000V0
00167M4000X0
00167M4000Y0
00167M4000Z0
00172M400000
00172M400050
00172M400060
00172M4000A0
00172M4000B0
00172M4000C0
00172M4000J0
00172M4000K0
00172M4000L0
00172M4000M0
00172M4000P0
00172M4000R0
00172M4000T0
00172M4000U0
00172M4000V0
00172M4000X0
00172M4000Y0
00172M4000Z0
00173M400000
00173M400050
00173M400060
00173M4000A0
00173M4000B0
00173M4000C0
00173M4000J0
00173M4000K0
00173M4000L0
00173M4000M0
00173M4000P0
00173M4000R0
00173M4000X0
00173M4000Y0
00173M4000Z0
00174M400000
00174M400050
00174M400060
00174M4000A0
00174M4000B0
00174M4000C0
00174M4000J0
00174M4000K0
00174M4000L0
00174M4000M0
00174M4000P0
00174M4000R0
00174M4000T0
00174M4000U0
00174M4000V0
00174M4000X0
00174M4000Y0
00174M4000Z0
00175M400000
00175M400050
00175M400060
00175M4000A0
00175M4000B0
00175M4000C0
00175M4000J0
00175M4000K0
00175M4000L0
00175M4000M0
00175M4000P0
00175M4000R0
00175M4000X0
00175M4000Y0
00175M4000Z0
00178M400050
00178M400060
00178M4000A0
00178M4000B0
00178M4000C0
00178M4000P0
00178M4000T0
00178M4000U0
00178M4000V0
00178M4000X0
00178M4000Y0
00178M4000Z0
00196M400000
00196M400050
00196M400060
00196M4000A0
00196M4000B0
00196M4000C0
00196M4000X0
00196M4000Y0
00202M400000
00202M400050
00202M400060
00202M4000A0
00202M4000B0
00202M4000C0
00202M4000J0
00202M4000K0
00202M4000L0
00202M4000M0
00202M4000P0
00202M4000R0
00202M4000T0
00202M4000U0
00202M4000V0
00202M4000X0
00202M4000Y0
00202M4000Z0
00226M400000
00226M400050
00226M400060
00226M4000A0
00226M4000B0
00226M4000C0
00226M4000J0
00226M4000K0
00226M4000L0
00226M4000M0
00226M4000P0
00226M4000R0
00226M4000T0
00226M4000U0
00226M4000V0
00226M4000X0
00226M4000Y0
00226M4000Z0
00229M400000
00229M400050
00229M400060
00229M4000A0
00229M4000B0
00229M4000C0
00229M4000J0
00229M4000K0
00229M4000L0
00229M4000M0
00229M4000P0
00229M4000R0
00229M4000T0
00229M4000U0
00229M4000V0
00229M4000X0
00229M4000Y0
00229M4000Z0
00230M400000
00230M400050
00230M400060
00230M4000A0
00230M4000B0
00230M4000C0
00230M4000J0
00230M4000K0
00230M4000L0
00230M4000M0
00230M4000P0
00230M4000R0
00230M4000T0
00230M4000U0
00230M4000V0
00230M4000X0
00230M4000Y0
00230M4000Z0
00233M400000
00233M400050
00233M400060
00233M4000A0
00233M4000B0
00233M4000C0
00233M4000J0
00233M4000K0
00233M4000L0
00233M4000M0
00233M4000P0
00233M4000R0
00233M4000X0
00233M4000Y0
00233M4000Z0
00234M400000
00234M400050
00234M400060
00234M4000A0
00234M4000B0
00234M4000C0
00234M4000J0
00234M4000K0
00234M4000L0
00234M4000M0
00234M4000P0
00234M4000R0
00234M4000X0
00234M4000Y0
00234M4000Z0
00235M400000
00235M400050
00235M400060
00235M4000A0
00235M4000B0
00235M4000C0
00235M4000J0
00235M4000K0
00235M4000L0
00235M4000M0
00235M4000P0
00235M4000R0
00235M4000T0
00235M4000U0
00235M4000V0
00235M4000X0
00235M4000Y0
00235M4000Z0
00240M400000
00240M400050
00240M400060
00240M4000A0
00240M4000B0
00240M4000C0
00240M4000J0
00240M4000K0
00240M4000L0
00240M4000M0
00240M4000P0
00240M4000R0
00240M4000T0
00240M4000U0
00240M4000V0
00240M4000X0
00240M4000Y0
00240M4000Z0
00241M400000
00241M400050
00241M400060
00241M4000A0
00241M4000B0
00241M4000C0
00241M4000J0
00241M4000K0
00241M4000L0
00241M4000M0
00241M4000P0
00241M4000R0
00241M4000X0
00241M4000Y0
00241M4000Z0
00242M400000
00242M400050
00242M400060
00242M4000A0
00242M4000B0
00242M4000C0
00242M4000J0
00242M4000K0
00242M4000L0
00242M4000M0
00242M4000P0
00242M4000R0
00242M4000T0
00242M4000U0
00242M4000V0
00242M4000X0
00242M4000Y0
00242M4000Z0
00243M400000
00243M400050
00243M400060
00243M4000A0
00243M4000B0
00243M4000C0
00243M4000J0
00243M4000K0
00243M4000L0
00243M4000M0
00243M4000P0
00243M4000R0
00243M4000T0
00243M4000U0
00243M4000V0
00243M4000X0
00243M4000Y0
00243M4000Z0
00244M400000
00244M400050
00244M400060
00244M4000A0
00244M4000B0
00244M4000C0
00244M4000J0
00244M4000K0
00244M4000L0
00244M4000M0
00244M4000P0
00244M4000R0
00244M4000T0
00244M4000U0
00244M4000V0
00244M4000X0
00244M4000Y0
00244M4000Z0
00254M400000
00254M400050
00254M400060
00254M4000A0
00254M4000B0
00254M4000C0
00254M4000J0
00254M4000K0
00254M4000L0
00254M4000M0
00254M4000P0
00254M4000R0
00254M4000X0
00254M4000Y0
00254M4000Z0
00306M400000
00306M400050
00306M400060
00306M4000A0
00306M4000B0
00306M4000C0
00306M4000J0
00306M4000K0
00306M4000L0
00306M4000M0
00306M4000P0
00306M4000R0
00306M4000T0
00306M4000U0
00306M4000V0
00306M4000X0
00306M4000Y0
00306M4000Z0
00307M400000
00307M400050
00307M400060
00307M4000A0
00307M4000B0
00307M4000C0
00307M4000J0
00307M4000K0
00307M4000L0
00307M4000M0
00307M4000P0
00307M4000R0
00307M4000T0
00307M4000U0
00307M4000V0
00307M4000X0
00307M4000Y0
00307M4000Z0
00308M400000
00308M400050
00308M400060
00308M4000A0
00308M4000B0
00308M4000C0
00308M4000J0
00308M4000K0
00308M4000L0
00308M4000M0
00308M4000P0
00308M4000R0
00308M4000T0
00308M4000U0
00308M4000V0
00308M4000Z0
