# Supplementary material for: Robust clothing-independent gait recognition using hybrid part-based gait features
Source: PeerJ Comput Sci. 2022 May 31;8:e996. doi: 10.7717/peerj-cs.996 (PMC9202625; doi:10.7717/peerj-cs.996)
Supplement: Supplemental Information 1 [file peerj-cs-08-996-s001.zip › Code_Gait/GaitLGNet_Osaka/datasets/clothes_training_list.txt]

00001M400020
00001M400030
00001M400040
00001M400050
00001M400060
00001M400070
00001M400080
00001M400090
00001M4000A0
00001M4000B0
00001M4000C0
00001M4000D0
00001M4000E0
00001M4000F0
00001M4000G0
00001M4000H0
00001M4000I0
00001M4000J0
00001M4000K0
00001M4000L0
00001M4000M0
00001M4000N0
00001M4000P0
00001M4000R0
00002M400020
00002M400030
00002M400040
00002M400050
00002M400060
00002M400070
00002M400080
00002M400090
00002M4000A0
00002M4000B0
00002M4000C0
00002M4000D0
00002M4000E0
00002M4000F0
00002M4000G0
00002M4000H0
00002M4000I0
00002M4000J0
00002M4000K0
00002M4000L0
00002M4000M0
00002M4000N0
00002M4000P0
00002M4000R0
00003M400020
00003M400030
00003M400040
00003M400050
00003M400060
00003M400070
00003M400080
00003M400090
00003M4000A0
00003M4000B0
00003M4000C0
00003M4000D0
00003M4000E0
00003M4000F0
00003M4000G0
00003M4000H0
00003M4000I0
00003M4000J0
00003M4000K0
00003M4000L0
00003M4000M0
00003M4000N0
00003M4000P0
00003M4000R0
00007M400020
00007M400030
00007M400040
00007M400050
00007M400060
00007M400070
00007M400080
00007M400090
00007M4000A0
00007M4000B0
00007M4000C0
00007M4000D0
00007M4000E0
00007M4000F0
00007M4000G0
00007M4000H0
00007M4000I0
00007M4000J0
00007M4000K0
00007M4000L0
00007M4000M0
00007M4000N0
00007M4000P0
00007M4000R0
00008M400020
00008M400030
00008M400040
00008M400050
00008M400060
00008M400070
00008M400080
00008M400090
00008M4000A0
00008M4000B0
00008M4000C0
00008M4000D0
00008M4000E0
00008M4000F0
00008M4000G0
00008M4000H0
00008M4000I0
00008M4000J0
00008M4000K0
00008M4000L0
00008M4000M0
00008M4000N0
00008M4000P0
00008M4000R0
00093M400020
00093M400030
00093M400040
00093M400050
00093M400060
00093M400070
00093M400080
00093M400090
00093M4000A0
00093M4000B0
00093M4000C0
00093M4000D0
00093M4000E0
00093M4000F0
00093M4000G0
00093M4000H0
00093M4000I0
00093M4000J0
00093M4000K0
00093M4000L0
00093M4000M0
00093M4000N0
00093M4000P0
00093M4000R0
00309M400050
00309M400060
00309M400090
00309M4000A0
00309M4000B0
00309M4000C0
00309M4000J0
00309M4000K0
00309M4000L0
00309M4000M0
00309M4000P0
00309M4000R0
00309M4000X0
00309M4000Y0
00309M4000Z0
00310M400050
00310M400060
00310M400090
00310M4000A0
00310M4000B0
00310M4000C0
00310M4000J0
00310M4000K0
00310M4000L0
00310M4000M0
00310M4000P0
00310M4000R0
00310M4000X0
00310M4000Y0
00310M4000Z0
00311M400050
00311M400060
00311M400090
00311M4000A0
00311M4000B0
00311M4000C0
00311M4000J0
00311M4000K0
00311M4000L0
00311M4000M0
00311M4000P0
00311M4000R0
00311M4000X0
00311M4000Y0
00311M4000Z0
00312M400050
00312M400060
00312M400090
00312M4000A0
00312M4000B0
00312M4000C0
00312M4000J0
00312M4000K0
00312M4000L0
00312M4000M0
00312M4000P0
00312M4000R0
00312M4000X0
00312M4000Y0
00312M4000Z0
00102M400020
00102M400030
00102M400040
00102M400050
00102M400060
00102M400070
00102M400080
00102M400090
00102M4000A0
00102M4000B0
00102M4000C0
00102M4000D0
00102M4000E0
00102M4000F0
00102M4000G0
00102M4000H0
00102M4000I0
00102M4000J0
00102M4000K0
00102M4000L0
00102M4000M0
00102M4000N0
00102M4000P0
00102M4000R0
00102M4000S0
00102M4000T0
00102M4000U0
00102M4000V0
00107M400020
00107M400030
00107M400040
00107M400050
00107M400060
00107M400070
00107M400080
00107M400090
00107M4000A0
00107M4000B0
00107M4000C0
00107M4000D0
00107M4000E0
00107M4000F0
00107M4000G0
00107M4000H0
00107M4000I0
00107M4000J0
00107M4000K0
00107M4000L0
00107M4000M0
00107M4000N0
00107M4000P0
00107M4000R0
00107M4000S0
00107M4000T0
00107M4000U0
00107M4000V0
00110M400020
00110M400030
00110M400040
00110M400050
00110M400060
00110M400070
00110M400080
00110M400090
00110M4000A0
00110M4000B0
00110M4000C0
00110M4000D0
00110M4000E0
00110M4000F0
00110M4000G0
00110M4000H0
00110M4000I0
00110M4000J0
00110M4000K0
00110M4000L0
00110M4000M0
00110M4000N0
00110M4000P0
00110M4000R0
00110M4000S0
00110M4000T0
00110M4000U0
00110M4000V0
00117M400020
00117M400030
00117M400040
00117M400050
00117M400060
00117M400070
00117M400080
00117M400090
00117M4000A0
00117M4000B0
00117M4000C0
00117M4000D0
00117M4000E0
00117M4000F0
00117M4000G0
00117M4000H0
00117M4000I0
00117M4000J0
00117M4000K0
00117M4000L0
00117M4000M0
00117M4000N0
00117M4000P0
00117M4000R0
00117M4000S0
00117M4000T0
00117M4000U0
00117M4000V0
00122M400020
00122M400030
00122M400040
00122M400050
00122M400060
00122M400070
00122M400080
00122M400090
00122M4000A0
00122M4000B0
00122M4000C0
00122M4000D0
00122M4000E0
00122M4000F0
00122M4000G0
00122M4000H0
00122M4000I0
00122M4000J0
00122M4000K0
00122M4000L0
00122M4000M0
00122M4000N0
00122M4000P0
00122M4000R0
00122M4000S0
00122M4000T0
00122M4000U0
00122M4000V0
00124M400020
00124M400030
00124M400040
00124M400050
00124M400060
00124M400070
00124M400080
00124M400090
00124M4000A0
00124M4000B0
00124M4000C0
00124M4000D0
00124M4000E0
00124M4000F0
00124M4000G0
00124M4000H0
00124M4000I0
00124M4000J0
00124M4000K0
00124M4000L0
00124M4000M0
00124M4000N0
00124M4000P0
00124M4000R0
00124M4000S0
00124M4000T0
00124M4000U0
00124M4000V0
00169M400050
00169M400060
00169M400090
00169M4000A0
00169M4000B0
00169M4000C0
00169M4000J0
00169M4000K0
00169M4000L0
00169M4000M0
00169M4000P0
00169M4000R0
00169M4000T0
00169M4000U0
00169M4000V0
00169M4000X0
00169M4000Y0
00169M4000Z0
00170M400050
00170M400060
00170M400090
00170M4000A0
00170M4000B0
00170M4000C0
00170M4000J0
00170M4000K0
00170M4000L0
00170M4000M0
00170M4000P0
00170M4000R0
00170M4000T0
00170M4000U0
00170M4000V0
00170M4000X0
00170M4000Y0
00170M4000Z0
00151M400050
00151M400060
00151M400070
00151M400080
00151M400090
00151M4000A0
00151M4000B0
00151M4000C0
00151M4000J0
00151M4000K0
00151M4000L0
00151M4000M0
00151M4000P0
00151M4000R0
00151M4000T0
00151M4000U0
00151M4000V0
00151M4000X0
00151M4000Y0
00151M4000Z0
00154M400050
00154M400060
00154M400090
00154M4000A0
00154M4000B0
00154M4000C0
00154M4000J0
00154M4000K0
00154M4000L0
00154M4000M0
00154M4000P0
00154M4000R0
00154M4000T0
00154M4000U0
00154M4000V0
00154M4000X0
00154M4000Y0
00154M4000Z0
