# Supplementary material for: Robust clothing-independent gait recognition using hybrid part-based gait features
Source: PeerJ Comput Sci. 2022 May 31;8:e996. doi: 10.7717/peerj-cs.996 (PMC9202625; doi:10.7717/peerj-cs.996)
Supplement: Supplemental Information 1 [file peerj-cs-08-996-s001.zip › Code_Gait/GaitLGNet_Osaka/datasets/InstructionforTreadmillDatasetB.txt]

*******************************************************************************
Instruction for Treadmill Dataset B (2010/03/24)
Yagi laboratory, Department of Intelligent Media
The Institute of Scientific and Industrial Research, Osaka University
http://www.am.sanken.osaka-u.ac.jp/index.html
*******************************************************************************

-------------------------------------------------------------------------------
1. Contents
-------------------------------------------------------------------------------
The Treadmill Dataset B is composed of 68 subjects with up to 32 clothes variation. The directory structure is as follows.

TreadmillDatasetB
 -(5-digits subject ID)M4000(1-digit clothes_type)0
  -(8-digits image ID).png

e.g.
./TreadmillDatasetB/00000M4000C0/00000001.png

The number of frames for each sequence is 360.

The clothes type digit means as follows.

0: CP & CW 
2: RP & HS
3: RP & HS & Ht 
4: RP & HS & Cs 
5: RP & LC
6: RP & LC & Mf 
7: RP & LC & Ht 
8: RP & LC & Cs 
9: RP & FS
A: RP & Pk 
B: RP & DJ 
C: RP & DJ & Mf 
D: CP & HS 
E: CP & LC 
F: CP & FS 
G: CP & Pk 
H: CP & DJ 
I: BP & HS 
J: BP & LC 
K: BP & FS 
L: BP & Pk 
M: BP & DJ 
N: SP & HS 
P: SP & Pk 
R: RC & RC 
S: Sk & HS 
T: Sk & FS 
U: Sk & Pk 
V: Sk & DJ 
X: RP & FS & Ht 
Y: RP & FS & Cs 
Z: SP & FS 

Clothes abbreviations are listed below.

RP: Regular Pants 
HS: Half Shirt 
CW: Casual Wear 
BP: Baggy Pants 
FS: Full Shirt 
RC: Rain Coat 
SP: Short Pants 
LC: Long Coat 
Ht: Hat 
Sk: Skirt 
Pk: Parka 
Cs: Casquette Cap 
CP: Casual Pants 
DJ: Down Jacket 
Mf: Muffler 


-------------------------------------------------------------------------------
2. Data specification
-------------------------------------------------------------------------------

For the data specification, directory lists for training, gallery, and probe are written in the following files respectively.

Training: clothes_training_list.txt
Gallery: clothes_gallery_list.txt
Probe: clothes_probe_list.txt
