# Supplementary material for: Robust clothing-independent gait recognition using hybrid part-based gait features
Source: PeerJ Comput Sci. 2022 May 31;8:e996. doi: 10.7717/peerj-cs.996 (PMC9202625; doi:10.7717/peerj-cs.996)
Supplement: Supplemental Information 1 [file peerj-cs-08-996-s001.zip › Code_Gait/GaitLGNet_Osaka/model/RECORD]

model_name: GaitLGNet	 batch_size: (8, 8)	 frame_num: (30, 30)
Rank-1 (Treadmill-B):
      GALLERY all v.s. PROBE 000: 100.000
      GALLERY all v.s. PROBE 020: 100.000
      GALLERY all v.s. PROBE 030: 100.000
      GALLERY all v.s. PROBE 040: 100.000
      GALLERY all v.s. PROBE 050: 100.000
      GALLERY all v.s. PROBE 060: 100.000
      GALLERY all v.s. PROBE 070: 100.000
      GALLERY all v.s. PROBE 080: 100.000
      GALLERY all v.s. PROBE 090: 100.000
      GALLERY all v.s. PROBE 0A0: 100.000
      GALLERY all v.s. PROBE 0B0: 100.000
      GALLERY all v.s. PROBE 0C0: 100.000
      GALLERY all v.s. PROBE 0D0: 100.000
      GALLERY all v.s. PROBE 0E0: 100.000
      GALLERY all v.s. PROBE 0F0: 100.000
      GALLERY all v.s. PROBE 0G0: 100.000
      GALLERY all v.s. PROBE 0H0: 100.000
      GALLERY all v.s. PROBE 0I0: 100.000
      GALLERY all v.s. PROBE 0J0: 100.000
      GALLERY all v.s. PROBE 0K0: 100.000
      GALLERY all v.s. PROBE 0L0: 100.000
      GALLERY all v.s. PROBE 0M0: 100.000
      GALLERY all v.s. PROBE 0N0: 100.000
      GALLERY all v.s. PROBE 0P0: 100.000
      GALLERY all v.s. PROBE 0R0: 100.000
      GALLERY all v.s. PROBE 0S0: 100.000
      GALLERY all v.s. PROBE 0T0: 100.000
      GALLERY all v.s. PROBE 0U0: 100.000
      GALLERY all v.s. PROBE 0V0: 100.000
      GALLERY all v.s. PROBE 0X0: 100.000
      GALLERY all v.s. PROBE 0Y0: 100.000
      GALLERY all v.s. PROBE 0Z0: 100.000
